# Supplementary material for: Vibration characterization of rolling bearings with compound fault features under multiple interference factors
Source: PLoS One. 2024 Feb 12;19(2):e0297935. doi: 10.1371/journal.pone.0297935 (PMC10861060; doi:10.1371/journal.pone.0297935)
Supplement: S1 Data — (ZIP) [file pone.0297935.s001.zip]

Archive with 4 entries (4 files):
- BR+OR.mat
- OR+BR.mat
- OR+IR.mat
- OR+IR+BR.mat
